# Supplementary material for: Genetic, Clinical, Epidemiological, and Immunological Profiling of IgG Response Duration after SARS-CoV-2 Infection
Source: Int J Mol Sci. 2024 Aug 10;25(16):8740. doi: 10.3390/ijms25168740 (PMC11354850; doi:10.3390/ijms25168740)
Supplement: Supplementary file 1 [file ijms-25-08740-s001.zip]

Archive with 1 entries (1 files):
- ijms-3066330-supplementary.pdf
